# Supplementary material for: Epidemiology, Associated Factors and Implications for Effective Control of Pediculosis Among Primary Schoolgirls in Thailand: A Cross-Sectional Study
Source: Insects. 2026 Apr 10;17(4):413. doi: 10.3390/insects17040413 (PMC13116654; doi:10.3390/insects17040413)
Supplement: Supplementary file 1 [file insects-17-00413-s001.zip]

Archive with 5 entries (5 files):
- File S1.pdf
- Table S1 Yingklang.pdf
- Table S2 Yingklang.pdf
- Table S3 Yingklang.pdf
- Table S4 Yingklang.pdf
